# Supplementary material for: Four new species of the genus Lathrolestes Förster, 1869 from South Korea (Hymenoptera, Ichneumonidae, Ctenopelmatinae)
Source: Zookeys. 2017 Feb 17;(657):81–92. doi: 10.3897/zookeys.657.11630 (PMC5345371; doi:10.3897/zookeys.657.11630)
Supplement: XML Treatment for Lathrolestes [file zookeys.657.11630-treatment1.xml]

<!DOCTYPE tp:taxon-treatment
  PUBLIC "-//TaxonX//DTD Taxonomic Treatment Publishing DTD v0 20100105//EN" "tax-treatment-NSO.dtd">
<tp:taxon-treatment xmlns:tp="http://www.plazi.org/taxpub"><tp:treatment-meta><kwd-group><label>Taxon classification</label><kwd><named-content content-type="kingdom">Animalia</named-content></kwd><kwd><named-content content-type="order">Hymenoptera</named-content></kwd><kwd><named-content content-type="family">Ichneumonidae</named-content></kwd></kwd-group><mixed-citation publication-type="journal"><person-group><name><surname>Reshchikov</surname><given-names>Alexey</given-names></name><name><surname>Choi</surname><given-names>Jin-Kyung</given-names></name><name><surname>Lee</surname><given-names>Jong-Wook</given-names></name></person-group><article-title>Four new species of the genus <italic><tp:taxon-name><tp:taxon-name-part taxon-name-part-type="genus">Lathrolestes</tp:taxon-name-part></tp:taxon-name></italic> Förster, 1869 from South Korea (<tp:taxon-name><tp:taxon-name-part taxon-name-part-type="order">Hymenoptera</tp:taxon-name-part></tp:taxon-name>, <tp:taxon-name><tp:taxon-name-part taxon-name-part-type="family">Ichneumonidae</tp:taxon-name-part></tp:taxon-name>, <tp:taxon-name><tp:taxon-name-part taxon-name-part-type="subfamily">Ctenopelmatinae</tp:taxon-name-part></tp:taxon-name>)</article-title><source>Zookeys</source><day>17</day><month>2</month><year>2017</year><volume>2017</volume><issue>657</issue><fpage>81</fpage><lpage>92</lpage><pub-id pub-id-type="doi">10.3897/zookeys.657.11630</pub-id></mixed-citation></tp:treatment-meta><tp:nomenclature><label>Genus</label><tp:taxon-name>
                    <tp:taxon-name-part taxon-name-part-type="genus">Lathrolestes</tp:taxon-name-part>
                  </tp:taxon-name><tp:taxon-authority>Förster, 1869</tp:taxon-authority><tp:nomenclature-citation-list><tp:nomenclature-citation><tp:taxon-name>
                        <tp:taxon-name-part taxon-name-part-type="genus">Lathrolestes</tp:taxon-name-part>
                      </tp:taxon-name><comment>Förster, 1869: 135–221. Type species: <tp:taxon-name><tp:taxon-name-part taxon-name-part-type="genus">Tryphon</tp:taxon-name-part> <tp:taxon-name-part taxon-name-part-type="species">clypeatus</tp:taxon-name-part></tp:taxon-name>.</comment></tp:nomenclature-citation><tp:nomenclature-citation><tp:taxon-name>
                        <tp:taxon-name-part taxon-name-part-type="genus">Camporychus</tp:taxon-name-part>
                      </tp:taxon-name><comment>Förster, 1869: 135–221. Type species: <tp:taxon-name><tp:taxon-name-part taxon-name-part-type="genus">Lathrolestus</tp:taxon-name-part> <tp:taxon-name-part taxon-name-part-type="species">marginatus</tp:taxon-name-part></tp:taxon-name>.</comment></tp:nomenclature-citation><tp:nomenclature-citation><tp:taxon-name>
                        <tp:taxon-name-part taxon-name-part-type="genus">Ecclinops</tp:taxon-name-part>
                      </tp:taxon-name><comment>Förster, 1869: 135–221. Type species: <tp:taxon-name><tp:taxon-name-part taxon-name-part-type="genus">Tryphon</tp:taxon-name-part> <tp:taxon-name-part taxon-name-part-type="species">orbitalis</tp:taxon-name-part></tp:taxon-name>.</comment></tp:nomenclature-citation><tp:nomenclature-citation><tp:taxon-name>
                        <tp:taxon-name-part taxon-name-part-type="genus">Homalomma</tp:taxon-name-part>
                      </tp:taxon-name><comment>Förster, 1869: 135–221. Type species: <tp:taxon-name><tp:taxon-name-part taxon-name-part-type="genus">Homalomma</tp:taxon-name-part> <tp:taxon-name-part taxon-name-part-type="species">caliroae</tp:taxon-name-part></tp:taxon-name>.</comment></tp:nomenclature-citation><tp:nomenclature-citation><tp:taxon-name>
                        <tp:taxon-name-part taxon-name-part-type="genus">Lathrolestus</tp:taxon-name-part>
                      </tp:taxon-name><comment>Thomson, 1883: 873–936. Type species: <tp:taxon-name><tp:taxon-name-part taxon-name-part-type="genus">Tryphon</tp:taxon-name-part> <tp:taxon-name-part taxon-name-part-type="species">clypeatus</tp:taxon-name-part></tp:taxon-name>.</comment></tp:nomenclature-citation><tp:nomenclature-citation><tp:taxon-name>
                        <tp:taxon-name-part taxon-name-part-type="genus">Luphyroscopus</tp:taxon-name-part>
                      </tp:taxon-name><comment>Thomson, 1883: 873–936. Type species: <tp:taxon-name><tp:taxon-name-part taxon-name-part-type="genus">Tryphon</tp:taxon-name-part> <tp:taxon-name-part taxon-name-part-type="species">gorskii</tp:taxon-name-part></tp:taxon-name>.</comment></tp:nomenclature-citation><tp:nomenclature-citation><tp:taxon-name>
                        <tp:taxon-name-part taxon-name-part-type="genus">Tryphonopsis</tp:taxon-name-part>
                      </tp:taxon-name><comment>Brauns, 1898: 58–72. Type species: <tp:taxon-name><tp:taxon-name-part taxon-name-part-type="genus">Tryphonopsis</tp:taxon-name-part> <tp:taxon-name-part taxon-name-part-type="species">ensator</tp:taxon-name-part></tp:taxon-name>.</comment></tp:nomenclature-citation><tp:nomenclature-citation><tp:taxon-name>
                        <tp:taxon-name-part taxon-name-part-type="genus">Ritzemabosia</tp:taxon-name-part>
                      </tp:taxon-name><comment>Smits van Burgst, 1912: 263–270. Type species: <tp:taxon-name><tp:taxon-name-part taxon-name-part-type="genus">Ritzemabosia</tp:taxon-name-part> <tp:taxon-name-part taxon-name-part-type="species">meridionalis</tp:taxon-name-part></tp:taxon-name>.</comment></tp:nomenclature-citation></tp:nomenclature-citation-list></tp:nomenclature><tp:treatment-sec sec-type="diagnosis"><title>Diagnosis.</title><p>Small to medium sized species, 4.0–7.5 mm. Occipital carina not intercepting hypostomal carina. Clypeus profile flat, its apical margin thick. Mandible with <!--PageBreak-->lower tooth distinctly longer than upper. Areolet petiolate, oblique; vein 2m-cu of fore wing with single bulla; vein cu-a of hind wing intercepted below or at its middle. Tarsal claws pectinate, with 1 or 3 teeth or with basal lobe. Glymmae deep. Apex of subgenital plate of male not incurved on posterior margin. Tip of aedeagus somewhat decurved and swollen, its apex rounded. Ovipositor sheath 0.3 to 15 × as long as metasomal height.</p></tp:treatment-sec><tp:treatment-sec sec-type="key" id="SECID0E5OAC"><title>Key to species of <italic><tp:taxon-name><tp:taxon-name-part taxon-name-part-type="genus">Lathrolestes</tp:taxon-name-part></tp:taxon-name></italic> occurring in South Korea</title><table-wrap content-type="key" position="anchor" orientation="portrait"><table id="TID0EYFAC" rules="all"><tbody><tr><td rowspan="1" colspan="1">1</td><td rowspan="1" colspan="1">Apical margin of clypeus truncated. Malar space short, less than 0.5 × basal mandible width. Ovipositor straight, without notch. Hind wing with cu-a intercepted by Cu1 in the middle</td><td rowspan="1" colspan="1">
                      <bold><italic><tp:taxon-name><tp:taxon-name-part taxon-name-part-type="genus">Lathrolestes</tp:taxon-name-part> <tp:taxon-name-part taxon-name-part-type="species">ungnyeo</tp:taxon-name-part></tp:taxon-name></italic> sp. n.</bold>
                    </td></tr><tr><td rowspan="1" colspan="1">–</td><td rowspan="1" colspan="1">Apical margin of clypeus thick and rounded. Malar space more than 0.5 × basal mandible width. Ovipositor straight, stout, with rather shallow notch or shallow impression (except for <italic><tp:taxon-name><tp:taxon-name-part taxon-name-part-type="genus">Lathrolestes</tp:taxon-name-part> <tp:taxon-name-part taxon-name-part-type="species">redimiculus</tp:taxon-name-part></tp:taxon-name></italic>, female unknown). Hind wing with cu-a intercepted by Cu1 below middle</td><td rowspan="1" colspan="1">
                      <bold>2</bold>
                    </td></tr><tr><td rowspan="1" colspan="1">2</td><td rowspan="1" colspan="1">First tergite more than 1.7 × as long as broad apically, without longitudinal dorsal carinae. Head not narrowed eyes posteriorly. Mesoscutum with notaulus not defined</td><td rowspan="1" colspan="1">
                      <bold><italic><tp:taxon-name><tp:taxon-name-part taxon-name-part-type="genus">Lathrolestes</tp:taxon-name-part> <tp:taxon-name-part taxon-name-part-type="species">taebaeksanensis</tp:taxon-name-part></tp:taxon-name></italic> sp. n.</bold>
                    </td></tr><tr><td rowspan="1" colspan="1">–</td><td rowspan="1" colspan="1">First tergite less than 1.5 × as long as broad apically, with longitudinal dorsal carinae completely or basally. Head narrowed eyes posteriorly. Mesoscutum with notaulus shallow</td><td rowspan="1" colspan="1">
                      <bold>3</bold>
                    </td></tr><tr><td rowspan="1" colspan="1">3</td><td rowspan="1" colspan="1">Clypeus distinctly separated from face. Areolet petiolate. Propodeal carinae complete</td><td rowspan="1" colspan="1">
                      <bold><italic><tp:taxon-name><tp:taxon-name-part taxon-name-part-type="genus">Lathrolestes</tp:taxon-name-part> <tp:taxon-name-part taxon-name-part-type="species">sexmaculatus</tp:taxon-name-part></tp:taxon-name></italic> sp. n.</bold>
                    </td></tr><tr><td rowspan="1" colspan="1">–</td><td rowspan="1" colspan="1">Clypeus not separated from face. Areolet not petiolate. Propodeum with only apical carina complete</td><td rowspan="1" colspan="1">
                      <bold><italic><tp:taxon-name><tp:taxon-name-part taxon-name-part-type="genus">Lathrolestes</tp:taxon-name-part> <tp:taxon-name-part taxon-name-part-type="species">redimiculus</tp:taxon-name-part></tp:taxon-name></italic> sp. n.</bold>
                    </td></tr></tbody></table></table-wrap></tp:treatment-sec></tp:taxon-treatment>
