# Supplementary material for: Four new species of the genus Lathrolestes Förster, 1869 from South Korea (Hymenoptera, Ichneumonidae, Ctenopelmatinae)
Source: Zookeys. 2017 Feb 17;(657):81–92. doi: 10.3897/zookeys.657.11630 (PMC5345371; doi:10.3897/zookeys.657.11630)
Supplement: XML Treatment for Lathrolestes redimiculus [file zookeys.657.11630-treatment2.xml]

<!DOCTYPE tp:taxon-treatment
  PUBLIC "-//TaxonX//DTD Taxonomic Treatment Publishing DTD v0 20100105//EN" "tax-treatment-NSO.dtd">
<tp:taxon-treatment xmlns:tp="http://www.plazi.org/taxpub"><tp:treatment-meta><kwd-group><label>Taxon classification</label><kwd><named-content content-type="kingdom">Animalia</named-content></kwd><kwd><named-content content-type="order">Hymenoptera</named-content></kwd><kwd><named-content content-type="family">Ichneumonidae</named-content></kwd></kwd-group><mixed-citation publication-type="journal"><person-group><name><surname>Reshchikov</surname><given-names>Alexey</given-names></name><name><surname>Choi</surname><given-names>Jin-Kyung</given-names></name><name><surname>Lee</surname><given-names>Jong-Wook</given-names></name></person-group><article-title>Four new species of the genus <italic><tp:taxon-name><tp:taxon-name-part taxon-name-part-type="genus">Lathrolestes</tp:taxon-name-part></tp:taxon-name></italic> Förster, 1869 from South Korea (<tp:taxon-name><tp:taxon-name-part taxon-name-part-type="order">Hymenoptera</tp:taxon-name-part></tp:taxon-name>, <tp:taxon-name><tp:taxon-name-part taxon-name-part-type="family">Ichneumonidae</tp:taxon-name-part></tp:taxon-name>, <tp:taxon-name><tp:taxon-name-part taxon-name-part-type="subfamily">Ctenopelmatinae</tp:taxon-name-part></tp:taxon-name>)</article-title><source>Zookeys</source><day>17</day><month>2</month><year>2017</year><volume>2017</volume><issue>657</issue><fpage>81</fpage><lpage>92</lpage><pub-id pub-id-type="doi">10.3897/zookeys.657.11630</pub-id></mixed-citation></tp:treatment-meta><tp:nomenclature><tp:taxon-name>
                    <tp:taxon-name-part taxon-name-part-type="genus">Lathrolestes</tp:taxon-name-part>
                    <tp:taxon-name-part taxon-name-part-type="species">redimiculus</tp:taxon-name-part>
                    <object-id xmlns:xlink="http://www.w3.org/1999/xlink" content-type="zoobank" xlink:type="simple">http://zoobank.org/1EB54BA7-E408-465C-A8D6-90B4AAC2F687</object-id>
                  </tp:taxon-name><tp:taxon-authority>Reshchikov &amp; Lee</tp:taxon-authority><tp:taxon-status xmlns:xlink="http://www.w3.org/1999/xlink" xlink:type="simple">sp. n.</tp:taxon-status><xref ref-type="fig" rid="F1">Figure 1</xref></tp:nomenclature><tp:treatment-sec sec-type="diagnosis" id="SECID0EKFAE"><title>Diagnosis.</title><p>This species is similar to <italic><tp:taxon-name><tp:taxon-name-part taxon-name-part-type="genus">Lathrolestes</tp:taxon-name-part> <tp:taxon-name-part taxon-name-part-type="species">verticalis</tp:taxon-name-part></tp:taxon-name></italic> (Brischke, 1871) but distinguishable by combination of the following characters: clypeus not separate from face by distinct groove (Fig. <xref ref-type="fig" rid="F1">1B</xref>); mesopleuron and metasoma distinctly punctate (Fig. <xref ref-type="fig" rid="F1">1E, I</xref>); areolet of fore wing closed (Fig. <xref ref-type="fig" rid="F1">1H</xref>); area petiolaris of propodeum complete; tergites 1 and 2 entirely black; further tergites reddish (Fig. <xref ref-type="fig" rid="F1">1I</xref>).</p></tp:treatment-sec><tp:treatment-sec sec-type="description" id="SECID0ELGAE"><title>Description.</title><p>Male. Body length 7.7 mm.</p><p>
              <italic>Head</italic>. Matt, punctate with shallow and sparse punctures on shagreen surface (Fig. <xref ref-type="fig" rid="F1">1C</xref>). Face 1.15 × as broad as eye height, relatively flat, bulging (Fig. <xref ref-type="fig" rid="F1">1B</xref>). Clypeus not separated from face, at apex projecting anteriorly (Fig. <xref ref-type="fig" rid="F1">1B</xref>); apical margin of clypeus thick. Clypeal fovea large. Malar space 0.6 × as long as basal mandible width. Lower mandible tooth longer than upper. Occipital carina complete.</p><p>
              <italic>Mesosoma</italic>. Matt. Pronotum punctate with sparse punctures. Epomia absent. Mesoscutum punctate with shallow indistinct punctures, matt, with notaulus shallow (Fig. <xref ref-type="fig" rid="F1">1D</xref>). Mesopleuron distinctly and sparsely punctate with fine punctures, polished (Fig. <xref ref-type="fig" rid="F1">1E</xref>). Claws not pectinate. Fore wing with R intercepting pterostigma before its middle (Fig. <xref ref-type="fig" rid="F1">1H</xref>); areolet not petiolate; vein 2m-cu of fore wing with single bulla. Vein cu-a of hind wing slightly postfurcal, with cu-a intercepted by Cu1 below middle. Propodeum with only apical carina complete (Fig. <xref ref-type="fig" rid="F1">1F</xref>).</p><p>
              <italic>Metasoma</italic>. Matt, distinctly and densely punctate with shallow punctures (Fig. <xref ref-type="fig" rid="F1">1I</xref>). Tergite 1 1.5 × as long as broad apically, convex, with longitudinal dorsal carinae and <!--PageBreak-->medial impression (Fig. <xref ref-type="fig" rid="F1">1I</xref>). Tergite 2 rectangle (Fig. <xref ref-type="fig" rid="F1">1I</xref>). Following tergites also elongate (Fig. <xref ref-type="fig" rid="F1">1I</xref>). Parameres broad at base (Fig. <xref ref-type="fig" rid="F1">1G</xref>).</p><p>
              <italic>Color</italic>. Body mostly black. Scape, antennal flagellum ventrally, face entirely, temple eye posteriorly, mandible except teeth, propleurum, lateral parts of mesonotum, tegula, band in the middle of mesopleurum, fore and middle legs, hind coxa ventrally yellowish. Hind femur ventrally, hind tibia basally, metasomal starting at tergite 3 reddish.</p><fig id="F1" position="float" orientation="portrait"><label>Figure 1.</label><caption><p>
                  <italic><tp:taxon-name><tp:taxon-name-part taxon-name-part-type="genus">Lathrolestes</tp:taxon-name-part> <tp:taxon-name-part taxon-name-part-type="species">redimiculus</tp:taxon-name-part></tp:taxon-name></italic>; <bold>A</bold> Habitus in lateral view <bold>B</bold> Head in anterior view <bold>C</bold> Head in dorsal view <bold>D</bold> Mesoscutum in dorsal view <bold>E</bold> Mesopleuron <bold>F</bold> Propodeum <bold>G</bold> Genitalia <bold>H</bold> Wings <bold>I</bold> Metasoma in dorsal view. Scale bars: 1 mm (<bold>A</bold>); 0.5 mm (<bold>E, I</bold>); 0.2 mm (<bold>B–D, F–H</bold>).</p></caption><graphic xmlns:xlink="http://www.w3.org/1999/xlink" xlink:href="zookeys-657-081-g001.jpg" position="float" orientation="portrait" xlink:type="simple" id="oo_122917.jpg"/></fig><p>
              <bold><italic>Female</italic></bold>. Unknown.</p><p>
              <bold>Etymology</bold>. The name <italic><tp:taxon-name><tp:taxon-name-part taxon-name-part-type="species">redimiculus</tp:taxon-name-part></tp:taxon-name></italic> refers to yellow band of the middle of mesopleurum.</p><p>
              <bold>Material examined</bold>. Holotype: male; type depository: <named-content xmlns:xlink="http://www.w3.org/1999/xlink" content-type="dwc:institutional_code" xlink:type="simple">YNU</named-content>, <abbrev xmlns:xlink="http://www.w3.org/1999/xlink" xlink:title="Gangwon-do" id="ABBRID0E6KAE" xlink:type="simple">GW</abbrev>, Hangrobong (Sweeping), 13.vi.1992, leg. S.M. Ryu. Paratypes: 3 males, <abbrev xmlns:xlink="http://www.w3.org/1999/xlink" xlink:title="Gangwon-do" id="ABBRID0EDLAE" xlink:type="simple">GW</abbrev>, Hangrobong, (Sweeping), 13.vi.1992, leg. S.M. Ryu (<named-content xmlns:xlink="http://www.w3.org/1999/xlink" content-type="dwc:institutional_code" xlink:type="simple">YNU</named-content>); 1 male, ditto, (Sweeping), leg. J.W. Lee (<named-content xmlns:xlink="http://www.w3.org/1999/xlink" content-type="dwc:institutional_code" xlink:type="simple">YNU</named-content>).</p></tp:treatment-sec></tp:taxon-treatment>
