# Supplementary material for: Four new species of the genus Lathrolestes Förster, 1869 from South Korea (Hymenoptera, Ichneumonidae, Ctenopelmatinae)
Source: Zookeys. 2017 Feb 17;(657):81–92. doi: 10.3897/zookeys.657.11630 (PMC5345371; doi:10.3897/zookeys.657.11630)
Supplement: XML Treatment for Lathrolestes sexmaculatus [file zookeys.657.11630-treatment3.xml]

<!DOCTYPE tp:taxon-treatment
  PUBLIC "-//TaxonX//DTD Taxonomic Treatment Publishing DTD v0 20100105//EN" "tax-treatment-NSO.dtd">
<tp:taxon-treatment xmlns:tp="http://www.plazi.org/taxpub"><tp:treatment-meta><kwd-group><label>Taxon classification</label><kwd><named-content content-type="kingdom">Animalia</named-content></kwd><kwd><named-content content-type="order">Hymenoptera</named-content></kwd><kwd><named-content content-type="family">Ichneumonidae</named-content></kwd></kwd-group><mixed-citation publication-type="journal"><person-group><name><surname>Reshchikov</surname><given-names>Alexey</given-names></name><name><surname>Choi</surname><given-names>Jin-Kyung</given-names></name><name><surname>Lee</surname><given-names>Jong-Wook</given-names></name></person-group><article-title>Four new species of the genus <italic><tp:taxon-name><tp:taxon-name-part taxon-name-part-type="genus">Lathrolestes</tp:taxon-name-part></tp:taxon-name></italic> Förster, 1869 from South Korea (<tp:taxon-name><tp:taxon-name-part taxon-name-part-type="order">Hymenoptera</tp:taxon-name-part></tp:taxon-name>, <tp:taxon-name><tp:taxon-name-part taxon-name-part-type="family">Ichneumonidae</tp:taxon-name-part></tp:taxon-name>, <tp:taxon-name><tp:taxon-name-part taxon-name-part-type="subfamily">Ctenopelmatinae</tp:taxon-name-part></tp:taxon-name>)</article-title><source>Zookeys</source><day>17</day><month>2</month><year>2017</year><volume>2017</volume><issue>657</issue><fpage>81</fpage><lpage>92</lpage><pub-id pub-id-type="doi">10.3897/zookeys.657.11630</pub-id></mixed-citation></tp:treatment-meta><tp:nomenclature><tp:taxon-name>
                    <tp:taxon-name-part taxon-name-part-type="genus">Lathrolestes</tp:taxon-name-part>
                    <tp:taxon-name-part taxon-name-part-type="species">sexmaculatus</tp:taxon-name-part>
                    <object-id xmlns:xlink="http://www.w3.org/1999/xlink" content-type="zoobank" xlink:type="simple">http://zoobank.org/0E01E180-5FE8-4F28-865E-0A98A0C9C105</object-id>
                  </tp:taxon-name><tp:taxon-authority>Reshchikov &amp; Lee</tp:taxon-authority><tp:taxon-status xmlns:xlink="http://www.w3.org/1999/xlink" xlink:type="simple">sp.n.</tp:taxon-status><xref ref-type="fig" rid="F2">Figure 2</xref><!--PageBreak--></tp:nomenclature><tp:treatment-sec sec-type="diagnosis" id="SECID0E4MAE"><title>Diagnosis.</title><p>This species is similar to <italic><tp:taxon-name><tp:taxon-name-part taxon-name-part-type="genus">Lathrolestes</tp:taxon-name-part> <tp:taxon-name-part taxon-name-part-type="species">grahami</tp:taxon-name-part></tp:taxon-name></italic> Reshchikov, 2012 and <italic><tp:taxon-name><tp:taxon-name-part taxon-name-part-type="genus">Lathrolestes</tp:taxon-name-part> <tp:taxon-name-part taxon-name-part-type="species">tolstoyi</tp:taxon-name-part></tp:taxon-name></italic> Reshchikov, 2012 but distinguishable by combination of the following characters: claws not pectinate, malar space 0.9 × as long as basal mandible width; face in female black with small yellow macula between antennal socket and eye margin, ventral part of eye, lateral edge of clypeus, face in male mostly yellow with black bands ventral part of antennal sockets, malar space and middle apical part of clypeus.</p></tp:treatment-sec><tp:treatment-sec sec-type="description" id="SECID0EZNAE"><title>Description.</title><p>Female. Body length 7.3 mm.</p><p>
              <italic>Head</italic>. Matt, distinctly punctate with fine and dense punctures on shagreen surface (Fig. <xref ref-type="fig" rid="F2">2C</xref>). Face 1.3 × as broad as eye height, relatively flat, bulging (Fig. <xref ref-type="fig" rid="F2">2B</xref>). Clypeus distinctly separated from face by groove, at apex projecting anteriorly (Fig. <xref ref-type="fig" rid="F2">2B</xref>); apical margin of clypeus thick. Clypeal fovea relatively small. Malar space 0.9 × as long as basal mandible width. Lower mandible tooth almost equal to upper. Occipital carina complete.</p><p>
              <italic>Mesosoma</italic>. Matt. Pronotum distinctly punctate. Epomia absent. Mesoscutum distinctly punctate, matt, with notaulus shallow. (Fig. <xref ref-type="fig" rid="F2">2E</xref>). Mesopleuron finely and densely punctate, polished (Fig. <xref ref-type="fig" rid="F2">2D</xref>). Claws not pectinate. Fore wing with R intercepting pterostigma before its middle (Fig. <xref ref-type="fig" rid="F2">2J</xref>); areolet petiolate; vein 2m-cu of fore wing with single bulla. Vein cu-a of hind wing interstitial, with cu-a intercepted by Cu1 below middle. Propodeal carinae complete (Fig. <xref ref-type="fig" rid="F2">2H</xref>).</p><p>
              <italic>Metasoma</italic>. Matt, distinctly and densely punctate (Fig. <xref ref-type="fig" rid="F2">2K</xref>). Tergite 1 1.2 × as long as broad apically, convex, with longitudinal dorsal carinae distinct basally and medial impression (Fig. <xref ref-type="fig" rid="F2">2I</xref>). Tergite 2 transverse, trapezoidal (Fig. <xref ref-type="fig" rid="F2">2K</xref>). Following tergites also transverse. Ovipositor straight, stout, with rather shallow notch in the middle (Fig. <xref ref-type="fig" rid="F2">2L</xref>).</p><p>
              <italic>Color</italic>. Body mostly black (Figs <xref ref-type="fig" rid="F2">2A–K</xref>). Mandible except teeth, lateral edges of clypeus, maculae ventral eye and between eye and antennal sockets, fore tibia and tarsus <!--PageBreak-->except apical tarsal segment, basal half of middle tibia, and basal part of hind tibia yellowish (Fig. <xref ref-type="fig" rid="F2">2A</xref>)</p><p>
              <bold><italic>Male</italic>.</bold> Body length 7 mm. Character states are mostly the same as in female. Parameres elongate (Fig. <xref ref-type="fig" rid="F2">2F</xref>).</p><!--PageBreak--><p>
              <italic>Color</italic>. Same as in female but scape and face mostly yellow (with band ventral part of each scape, tip of clypeus and malar space black) (Fig. <xref ref-type="fig" rid="F2">2G</xref>).</p><fig id="F2" position="float" orientation="portrait"><label>Figure 2.</label><caption><p>
                  <italic><tp:taxon-name><tp:taxon-name-part taxon-name-part-type="genus">Lathrolestes</tp:taxon-name-part> <tp:taxon-name-part taxon-name-part-type="species">sexmaculatus</tp:taxon-name-part></tp:taxon-name></italic> (Female except <bold>F, G</bold>); <bold>A</bold> Habitus in lateral view <bold>B</bold> Head in anterior view <bold>C</bold> Head in dorsal view <bold>D</bold> Mesopleuron <bold>E</bold> Mesoscutum in dorsal view <bold>F</bold> Genitalia of male <bold>G</bold> Head in anterior view <bold>H</bold> Propodeum <bold>I</bold> First tergite in dorsal view <bold>J</bold> Wings <bold>K</bold> Metasoma in dorsal view <bold>L</bold> Ovipositor. Scale bars: 1 mm (<bold>A, J</bold>); 0.5 mm (<bold>D, K</bold>); 0.2 mm (<bold>B, C, E–I, L</bold>).</p></caption><graphic xmlns:xlink="http://www.w3.org/1999/xlink" xlink:href="zookeys-657-081-g002.jpg" position="float" orientation="portrait" xlink:type="simple" id="oo_122918.jpg"/></fig></tp:treatment-sec><tp:treatment-sec sec-type="etymology" id="SECID0EQSAE"><title>Etymology.</title><p>Name <italic><tp:taxon-name><tp:taxon-name-part taxon-name-part-type="species">sexmaculatus</tp:taxon-name-part></tp:taxon-name></italic> refers to six yellow maculae on head in female.</p></tp:treatment-sec><tp:treatment-sec sec-type="material" id="SECID0EATAE"><title>Material examined.</title><p>Holotype: female; type depository: <named-content xmlns:xlink="http://www.w3.org/1999/xlink" content-type="dwc:institutional_code" xlink:type="simple">YNU</named-content>, <abbrev xmlns:xlink="http://www.w3.org/1999/xlink" xlink:title="Chungcheongbuk-do" id="ABBRID0EKTAE" xlink:type="simple">CB</abbrev> Danyang-gun, Danyang-eup, Cheongdong-ri, <named-content xmlns:xlink="http://www.w3.org/1999/xlink" content-type="dwc:verbatimCoordinates" xlink:type="simple"><named-content content-type="geo-json" specific-use="{&#34;type&#34;:&#34;Point&#34;,&#34;coordinates&#34;:[128.466667,35.950000]}" id="NCID0ERTAE" xlink:type="simple">35°57'N 128°28'E</named-content></named-content> (M.T.), 8.vi–6.vii.2005, leg. J.W. Lee. Paratypes: 1 female 1 male, <abbrev xmlns:xlink="http://www.w3.org/1999/xlink" xlink:title="Gyeonggi-do" id="ABBRID0EWTAE" xlink:type="simple">GG</abbrev> Yangpyeong-gun, Yongmun-myeon, Yeonsu-ri, Mt. Yongmunsan, <named-content xmlns:xlink="http://www.w3.org/1999/xlink" content-type="dwc:verbatimCoordinates" xlink:type="simple"><named-content content-type="geo-json" specific-use="{&#34;type&#34;:&#34;Point&#34;,&#34;coordinates&#34;:[127.571889,37.530417]}" id="NCID0E4TAE" xlink:type="simple">37°31'49.5"N 127°34'18.8"E</named-content></named-content> (M.T.), Alt. 324 m, 11–25.vi.2009, leg. J.O. Lim (<named-content xmlns:xlink="http://www.w3.org/1999/xlink" content-type="dwc:institutional_code" xlink:type="simple">YNU</named-content>); 1 female, <abbrev xmlns:xlink="http://www.w3.org/1999/xlink" xlink:title="Chungcheongbuk-do" id="ABBRID0EGUAE" xlink:type="simple">CB</abbrev> Danyang-gun, Danyang-eup, Cheongdong-ri,             <named-content xmlns:xlink="http://www.w3.org/1999/xlink" content-type="dwc:verbatimCoordinates" xlink:type="simple"><named-content content-type="geo-json" specific-use="{&#34;type&#34;:&#34;Point&#34;,&#34;coordinates&#34;:[128.466667,35.950000]}" id="NCID0ENUAE" xlink:type="simple">35°57'N 128°28'E</named-content></named-content> (M.T.), 8.vi–6.vii.2005, leg. J.W. Lee (<named-content xmlns:xlink="http://www.w3.org/1999/xlink" content-type="dwc:institutional_code" xlink:type="simple">YNU</named-content>).</p></tp:treatment-sec></tp:taxon-treatment>
