# Supplementary material for: Four new species of the genus Lathrolestes Förster, 1869 from South Korea (Hymenoptera, Ichneumonidae, Ctenopelmatinae)
Source: Zookeys. 2017 Feb 17;(657):81–92. doi: 10.3897/zookeys.657.11630 (PMC5345371; doi:10.3897/zookeys.657.11630)
Supplement: XML Treatment for Lathrolestes taebaeksanensis [file zookeys.657.11630-treatment4.xml]

<!DOCTYPE tp:taxon-treatment
  PUBLIC "-//TaxonX//DTD Taxonomic Treatment Publishing DTD v0 20100105//EN" "tax-treatment-NSO.dtd">
<tp:taxon-treatment xmlns:tp="http://www.plazi.org/taxpub"><tp:treatment-meta><kwd-group><label>Taxon classification</label><kwd><named-content content-type="kingdom">Animalia</named-content></kwd><kwd><named-content content-type="order">Hymenoptera</named-content></kwd><kwd><named-content content-type="family">Ichneumonidae</named-content></kwd></kwd-group><mixed-citation publication-type="journal"><person-group><name><surname>Reshchikov</surname><given-names>Alexey</given-names></name><name><surname>Choi</surname><given-names>Jin-Kyung</given-names></name><name><surname>Lee</surname><given-names>Jong-Wook</given-names></name></person-group><article-title>Four new species of the genus <italic><tp:taxon-name><tp:taxon-name-part taxon-name-part-type="genus">Lathrolestes</tp:taxon-name-part></tp:taxon-name></italic> Förster, 1869 from South Korea (<tp:taxon-name><tp:taxon-name-part taxon-name-part-type="order">Hymenoptera</tp:taxon-name-part></tp:taxon-name>, <tp:taxon-name><tp:taxon-name-part taxon-name-part-type="family">Ichneumonidae</tp:taxon-name-part></tp:taxon-name>, <tp:taxon-name><tp:taxon-name-part taxon-name-part-type="subfamily">Ctenopelmatinae</tp:taxon-name-part></tp:taxon-name>)</article-title><source>Zookeys</source><day>17</day><month>2</month><year>2017</year><volume>2017</volume><issue>657</issue><fpage>81</fpage><lpage>92</lpage><pub-id pub-id-type="doi">10.3897/zookeys.657.11630</pub-id></mixed-citation></tp:treatment-meta><tp:nomenclature><tp:taxon-name>
                    <tp:taxon-name-part taxon-name-part-type="genus">Lathrolestes</tp:taxon-name-part>
                    <tp:taxon-name-part taxon-name-part-type="species">taebaeksanensis</tp:taxon-name-part>
                    <object-id xmlns:xlink="http://www.w3.org/1999/xlink" content-type="zoobank" xlink:type="simple">http://zoobank.org/ED651E22-89DE-48B8-832A-C65CDBA96FFC</object-id>
                  </tp:taxon-name><tp:taxon-authority>Reshchikov &amp; Lee</tp:taxon-authority><tp:taxon-status xmlns:xlink="http://www.w3.org/1999/xlink" xlink:type="simple">sp. n.</tp:taxon-status><xref ref-type="fig" rid="F3">Figure 3</xref></tp:nomenclature><tp:treatment-sec sec-type="diagnosis" id="SECID0EDWAE"><title>Diagnosis.</title><p>This species generally is similar to <italic><tp:taxon-name><tp:taxon-name-part taxon-name-part-type="genus">Lathrolestes</tp:taxon-name-part> <tp:taxon-name-part taxon-name-part-type="species">soperi</tp:taxon-name-part></tp:taxon-name></italic> Reshchikov, 2010, and its ovipositor structure is similar to those of <italic><tp:taxon-name><tp:taxon-name-part taxon-name-part-type="genus">Lathrolestes</tp:taxon-name-part> <tp:taxon-name-part taxon-name-part-type="species">breviremus</tp:taxon-name-part></tp:taxon-name></italic> Barron, 1994, <italic><tp:taxon-name><tp:taxon-name-part taxon-name-part-type="genus">Lathrolestes</tp:taxon-name-part> <tp:taxon-name-part taxon-name-part-type="species">erugatus</tp:taxon-name-part></tp:taxon-name></italic> Barron, 1994, and <italic><tp:taxon-name><tp:taxon-name-part taxon-name-part-type="genus">Lathrolestes</tp:taxon-name-part> <tp:taxon-name-part taxon-name-part-type="species">tolstoyi</tp:taxon-name-part></tp:taxon-name></italic> Reshchikov, 2012 but distinguishable by combination of the following character states: claw simple, yellow maculae between antennal sockets and eye margin little ventral level of antennal sockets, malar space as long as basal mandible width, face 1.5 × as broad as eye, height (Fig. <xref ref-type="fig" rid="F3">3B</xref>), notaulus not defined (Fig. <xref ref-type="fig" rid="F3">3D</xref>), propodeum with carinae obliterated (Fig. <xref ref-type="fig" rid="F3">3F</xref>), tergite 1 without dorsal longitudinal carinae (Fig. <xref ref-type="fig" rid="F3">3G</xref>), ovipositor straight, stout at base, upper valve rounded and at tip with shallow impression in the middle (Fig. <xref ref-type="fig" rid="F3">3H</xref>).</p></tp:treatment-sec><tp:treatment-sec sec-type="description" id="SECID0EJYAE"><title>Description.</title><p>Female. Body length 5.3 mm.</p><p>
              <italic>Head</italic>. Matt, not punctate, shagreen (Fig. <xref ref-type="fig" rid="F3">3C</xref>). Face 1.5 × as broad as eye height, projecting in the middle, bulging (Fig. <xref ref-type="fig" rid="F3">3B</xref>). Clypeus distinctly separated from face by groove, at apex projecting anteriorly (Fig. <xref ref-type="fig" rid="F3">3B</xref>); apical margin of clypeus thick. Clypeal fovea small. Malar space as long as basal mandible width. Lower mandible tooth longer than upper. Occipital carina complete.</p><p>
              <italic>Mesosoma</italic>. Matt. Pronotum not punctate. Epomia absent. Mesoscutum finely punctate, matt, with notaulus not defined (Fig. <xref ref-type="fig" rid="F3">3D</xref>). Mesopleuron finely and sparsely punctate, shagreen (Fig. <xref ref-type="fig" rid="F3">3E</xref>). Claws not pectinate. Fore wing with R intercepting pterostigma at its middle; areolet not petiolate; vein 2m-cu of fore wing with single bulla. Vein cu-a of hind wing interstitial, with cu-a intercepted by Cu1 below middle. Propodeal carinae oblitirated (Fig. <xref ref-type="fig" rid="F3">3F</xref>).</p><p>
              <italic>Metasoma</italic>. Matt, not punctate (Fig. <xref ref-type="fig" rid="F3">3I</xref>). First metasomal tergite 1.94 × as long as broad apically, convex, without longitudinal dorsal carinae (Fig. <xref ref-type="fig" rid="F3">3G</xref>). Second metasomal tergite transverse, trapezoidal (Fig. <xref ref-type="fig" rid="F3">3I</xref>). Following tergites also transverse. Ovipositor straight, stout at base and roundish at tip with shallow impression in the middle (Fig. <xref ref-type="fig" rid="F3">3H</xref>).</p><p>
              <italic>Color</italic>. Body mostly black (Fig. <xref ref-type="fig" rid="F3">3A–I</xref>). Maculae between antennal sockets and eye margin little ventral level of antennal sockets, mandible except teeth, tegula, legs except coxae and hind femur yellowish (Fig. <xref ref-type="fig" rid="F3">3A, B, D</xref>). Antenna, hind femur and tergite 3 mostly reddish (Fig. <xref ref-type="fig" rid="F3">3I</xref>).</p><p>Male. Unknown.</p><fig id="F3" position="float" orientation="portrait"><label>Figure 3.</label><caption><p>
                  <italic><tp:taxon-name><tp:taxon-name-part taxon-name-part-type="genus">Lathrolestes</tp:taxon-name-part> <tp:taxon-name-part taxon-name-part-type="species">taebaeksanensis</tp:taxon-name-part></tp:taxon-name></italic>: <bold>A</bold> Habitus in lateral view <bold>B</bold> Head in anterior view <bold>C</bold> Head in dorsal view <bold>D</bold> Mesoscutum in dorsal view <bold>E</bold> Mesopleuron <bold>F</bold> Propodeum <bold>G</bold> First tergite in dorsal view <bold>H</bold> Ovipositor <bold>I</bold> Metasoma in dorsal view. Scale bars: 1 mm (<bold>A</bold>); 0.5 mm (<bold>E, I</bold>); 0.2 mm (<bold>B–D, F–H</bold>).</p></caption><graphic xmlns:xlink="http://www.w3.org/1999/xlink" xlink:href="zookeys-657-081-g003.jpg" position="float" orientation="portrait" xlink:type="simple" id="oo_122919.jpg"/></fig></tp:treatment-sec><tp:treatment-sec sec-type="etymology" id="SECID0ED3AE"><title>Etymology.</title><p>The name <italic><tp:taxon-name><tp:taxon-name-part taxon-name-part-type="species">taebaeksanensis</tp:taxon-name-part></tp:taxon-name></italic> refers to Mt. Taebaeksan where the species was collected.</p></tp:treatment-sec><tp:treatment-sec sec-type="material" id="SECID0ET3AE"><title>Material examined.</title><p>Holotype: female; type depository: <named-content xmlns:xlink="http://www.w3.org/1999/xlink" content-type="dwc:institutional_code" xlink:type="simple">YNU</named-content>, <abbrev xmlns:xlink="http://www.w3.org/1999/xlink" xlink:title="Gangwon-do" id="ABBRID0E43AE" xlink:type="simple">GW</abbrev> Mt. Taebaeksan National Park (M.T.), 14.v–20.vi.1999, D.S. Gu.</p><!--PageBreak--></tp:treatment-sec></tp:taxon-treatment>
