# Supplementary material for: Four new species of the genus Lathrolestes Förster, 1869 from South Korea (Hymenoptera, Ichneumonidae, Ctenopelmatinae)
Source: Zookeys. 2017 Feb 17;(657):81–92. doi: 10.3897/zookeys.657.11630 (PMC5345371; doi:10.3897/zookeys.657.11630)
Supplement: XML Treatment for Lathrolestes ungnyeo [file zookeys.657.11630-treatment5.xml]

<!DOCTYPE tp:taxon-treatment
  PUBLIC "-//TaxonX//DTD Taxonomic Treatment Publishing DTD v0 20100105//EN" "tax-treatment-NSO.dtd">
<tp:taxon-treatment xmlns:tp="http://www.plazi.org/taxpub"><tp:treatment-meta><kwd-group><label>Taxon classification</label><kwd><named-content content-type="kingdom">Animalia</named-content></kwd><kwd><named-content content-type="order">Hymenoptera</named-content></kwd><kwd><named-content content-type="family">Ichneumonidae</named-content></kwd></kwd-group><mixed-citation publication-type="journal"><person-group><name><surname>Reshchikov</surname><given-names>Alexey</given-names></name><name><surname>Choi</surname><given-names>Jin-Kyung</given-names></name><name><surname>Lee</surname><given-names>Jong-Wook</given-names></name></person-group><article-title>Four new species of the genus <italic><tp:taxon-name><tp:taxon-name-part taxon-name-part-type="genus">Lathrolestes</tp:taxon-name-part></tp:taxon-name></italic> Förster, 1869 from South Korea (<tp:taxon-name><tp:taxon-name-part taxon-name-part-type="order">Hymenoptera</tp:taxon-name-part></tp:taxon-name>, <tp:taxon-name><tp:taxon-name-part taxon-name-part-type="family">Ichneumonidae</tp:taxon-name-part></tp:taxon-name>, <tp:taxon-name><tp:taxon-name-part taxon-name-part-type="subfamily">Ctenopelmatinae</tp:taxon-name-part></tp:taxon-name>)</article-title><source>Zookeys</source><day>17</day><month>2</month><year>2017</year><volume>2017</volume><issue>657</issue><fpage>81</fpage><lpage>92</lpage><pub-id pub-id-type="doi">10.3897/zookeys.657.11630</pub-id></mixed-citation></tp:treatment-meta><tp:nomenclature><tp:taxon-name>
                    <tp:taxon-name-part taxon-name-part-type="genus">Lathrolestes</tp:taxon-name-part>
                    <tp:taxon-name-part taxon-name-part-type="species">ungnyeo</tp:taxon-name-part>
                    <object-id xmlns:xlink="http://www.w3.org/1999/xlink" content-type="zoobank" xlink:type="simple">http://zoobank.org/CD54711E-BC3D-4CF0-B49D-0D117977A784</object-id>
                  </tp:taxon-name><tp:taxon-authority>Reshchikov &amp; Lee</tp:taxon-authority><tp:taxon-status xmlns:xlink="http://www.w3.org/1999/xlink" xlink:type="simple">sp. n.</tp:taxon-status><xref ref-type="fig" rid="F4">Figure 4</xref><!--PageBreak--></tp:nomenclature><tp:treatment-sec sec-type="diagnosis" id="SECID0EQ5AE"><title>Diagnosis.</title><p>This species similar to <italic><tp:taxon-name><tp:taxon-name-part taxon-name-part-type="genus">Lathrolestes</tp:taxon-name-part> <tp:taxon-name-part taxon-name-part-type="species">cruentocaudus</tp:taxon-name-part></tp:taxon-name></italic> Reshchikov, 2012, <italic><tp:taxon-name><tp:taxon-name-part taxon-name-part-type="genus">Lathrolestes</tp:taxon-name-part> <tp:taxon-name-part taxon-name-part-type="species">palatynus</tp:taxon-name-part></tp:taxon-name></italic> Reshchikov, 2012, <italic><tp:taxon-name><tp:taxon-name-part taxon-name-part-type="genus">Lathrolestes</tp:taxon-name-part> <tp:taxon-name-part taxon-name-part-type="species">redimiculus</tp:taxon-name-part></tp:taxon-name></italic> sp. n., and <italic><tp:taxon-name><tp:taxon-name-part taxon-name-part-type="genus">Lathrolestes</tp:taxon-name-part> <tp:taxon-name-part taxon-name-part-type="species">verticalis</tp:taxon-name-part></tp:taxon-name></italic> (Brischke, 1871) but distin<!--PageBreak-->guishable by combination of the following character states: clypeus not separate from face, not projecting anteriorly, apically truncated (Fig. <xref ref-type="fig" rid="F4">4B</xref>), hind wing with cu-a intercepted by Cu1 in the middle (Fig. <xref ref-type="fig" rid="F4">4A</xref>), tergite 1 without longitudinal dorsal carinae, ovipositor straight, without notch (Fig. <xref ref-type="fig" rid="F4">4F</xref>).</p></tp:treatment-sec><tp:treatment-sec sec-type="description" id="SECID0ERAAG"><title>Description.</title><p>Female. Body length 7.5 mm.</p><p>
              <italic>Head</italic>. Matt, not punctate, shagreen (Fig. <xref ref-type="fig" rid="F4">4C</xref>). Face 1.2 × as broad as eye height, flat, bulging (Fig. <xref ref-type="fig" rid="F4">4B</xref>). Clypeus not separated from face, not projecting anteriorly (Fig. <xref ref-type="fig" rid="F4">4B</xref>), apically truncated (Fig. <xref ref-type="fig" rid="F4">4B</xref>). Clypeal fovea small. Malar space 0.46 × as long as basal mandible width. Lower mandible tooth almost equal to upper. Occipital carina complete.</p><p>
              <italic>Mesosoma</italic>. Matt. Pronotum not punctate. Epomia absent. Mesoscutum finely punctate, matt, with notaulus not defined. Mesopleuron finely and sparsely punctate, shagreen (Fig. <xref ref-type="fig" rid="F4">4D</xref>). Claws not pectinate. Fore wing with R intercepting pterostigma <!--PageBreak-->before the middle (Fig. <xref ref-type="fig" rid="F4">4A</xref>); areolet not petiolate; vein 2m-cu of fore wing with single bulla. Vein cu-a of hind wing interstitial, with cu-a intercepted by Cu1 in the middle. Propodeum with only apical carina complete (Fig. <xref ref-type="fig" rid="F4">4E</xref>).</p><p>
              <italic>Metasoma</italic>. Matt, not punctate (Fig. <xref ref-type="fig" rid="F4">4F</xref>). Tergite 1 1.35 × as long as broad apically, convex, without longitudinal dorsal carinae (Fig. <xref ref-type="fig" rid="F4">4F</xref>). Tergite 2 transverse, trapezoidal (Fig. <xref ref-type="fig" rid="F4">4F</xref>). Following tergites also transverse. Ovipositor straight (Fig. <xref ref-type="fig" rid="F4">4G</xref>).</p><p>
              <italic>Color</italic>. Body mostly black (Fig. <xref ref-type="fig" rid="F4">4A–F</xref>). Maculae between antennal sockets and eye margin, ventral part of antenna, apical margin of clypeus, mandible except teeth, tegula, fore leg entirely, middle tibia and tarsus yellowish (Figs <xref ref-type="fig" rid="F4">4B</xref>, <xref ref-type="fig" rid="F4">4D</xref>). Middle femur and metasoma starting at tergite 3 reddish (Fig. <xref ref-type="fig" rid="F4">4F</xref>). Hind leg brownish (Fig. <xref ref-type="fig" rid="F4">4A</xref>)</p><p>Male. Unknown.</p><fig id="F4" position="float" orientation="portrait"><label>Figure 4.</label><caption><p>
                  <italic><tp:taxon-name><tp:taxon-name-part taxon-name-part-type="genus">Lathrolestes</tp:taxon-name-part> <tp:taxon-name-part taxon-name-part-type="species">ungnyeo</tp:taxon-name-part></tp:taxon-name></italic>: <bold>A</bold> Habitus in lateral view <bold>B</bold> Head in anterior view <bold>C</bold> Head in dorsal view <bold>D</bold> Mesopleuron <bold>E</bold> Propodeum; <bold>F</bold> Metasoma in dorsal view <bold>G</bold> Ovipositor sheath. Scale bars: 1 mm (<bold>A</bold>); 0.5 mm (<bold>D, F</bold>); 0.2 mm (<bold>B, C, E, G</bold>).</p></caption><graphic xmlns:xlink="http://www.w3.org/1999/xlink" xlink:href="zookeys-657-081-g004.jpg" position="float" orientation="portrait" xlink:type="simple" id="oo_122920.jpg"/></fig><fig id="F5" position="float" orientation="portrait"><label>Figure 5.</label><caption><p>Distribution map of South Korean <italic><tp:taxon-name><tp:taxon-name-part taxon-name-part-type="genus">Lathrolestes</tp:taxon-name-part></tp:taxon-name></italic> spp.: <bold>A</bold> <italic><tp:taxon-name><tp:taxon-name-part taxon-name-part-type="genus">Lathrolestes</tp:taxon-name-part> <tp:taxon-name-part taxon-name-part-type="species">redimiculus</tp:taxon-name-part></tp:taxon-name></italic> sp. n. <bold>B–C</bold> <italic><tp:taxon-name><tp:taxon-name-part taxon-name-part-type="genus">Lathrolestes</tp:taxon-name-part> <tp:taxon-name-part taxon-name-part-type="species">sexmaculatus</tp:taxon-name-part></tp:taxon-name></italic> sp. n. <bold>D</bold> <italic><tp:taxon-name><tp:taxon-name-part taxon-name-part-type="genus">Lathrolestes</tp:taxon-name-part> <tp:taxon-name-part taxon-name-part-type="species">taebaeksanensis</tp:taxon-name-part></tp:taxon-name></italic> sp. n. <bold>E</bold> <italic><tp:taxon-name><tp:taxon-name-part taxon-name-part-type="genus">Lathrolestes</tp:taxon-name-part> <tp:taxon-name-part taxon-name-part-type="species">ungnyeo</tp:taxon-name-part></tp:taxon-name></italic> sp. n.</p></caption><graphic xmlns:xlink="http://www.w3.org/1999/xlink" xlink:href="zookeys-657-081-g005.jpg" position="float" orientation="portrait" xlink:type="simple" id="oo_122921.jpg"/></fig></tp:treatment-sec><tp:treatment-sec sec-type="etymology" id="SECID0E4GAG"><title>Etymology.</title><p>The name <italic><tp:taxon-name><tp:taxon-name-part taxon-name-part-type="species">ungnyeo</tp:taxon-name-part></tp:taxon-name></italic> refers to the Ungnyeo, or “bear woman” which is the progenitress of Koreans in Korean mythology.</p></tp:treatment-sec><tp:treatment-sec sec-type="material" id="SECID0ENHAG"><title>Material examined.</title><p>Holotype: female; type depository: <named-content xmlns:xlink="http://www.w3.org/1999/xlink" content-type="dwc:institutional_code" xlink:type="simple">YNU</named-content>, <abbrev xmlns:xlink="http://www.w3.org/1999/xlink" xlink:title="Gyeongsangbuk-do" id="ABBRID0EXHAG" xlink:type="simple">GB</abbrev> Cheongsong-gun, Juwangsan National Park (sweeping), 17.v.1987, S.M. Ryu.</p></tp:treatment-sec></tp:taxon-treatment>
